# Supplementary material for: Integrating Single-Cell and RNA Sequencing to Predict Glioma Prognosis Through Lactylation
Source: Int J Mol Sci. 2026 Feb 8;27(4):1649. doi: 10.3390/ijms27041649 (PMC12940179; doi:10.3390/ijms27041649)
Supplement: Supplementary file 1 [file ijms-27-01649-s001.zip]

Archive with 1 entries (1 files):
- ijms-4047603-supplementary.pdf
